# Supplementary material for: Antioxidant Potential of a Wide Range of Commercial Fruit Powders and Grits for Food Applications
Source: Int J Food Sci. 2026 Jun 10;2026:8843447. doi: 10.1155/ijfo/8843447 (PMC13250768; doi:10.1155/ijfo/8843447)
Supplement: Supplementary file 1 — Supporting Information Additional supporting information can be found online in the Supporting Information section. Table S1: The characteristics of black, red, and other dried fruit (name, form, Latin name, producer, and additional information). [file IJFO-2026-8843447-s001.zip]

Archive with 2 entries (2 files):
- Supplementary Material_Table S1_final.docx
- Supplementary Material_Additional figures.docx
